# Supplementary material for: An assessment for health education and health promotion in chronic disease demonstration districts: a comparative study from Hunan Province, China
Source: PeerJ. 2019 Mar 7;7:e6579. doi: 10.7717/peerj.6579 (PMC6409084; doi:10.7717/peerj.6579)
Supplement: Table S1 [file peerj-07-6579-s001.xlsx]

## Sheet: Sheet1
Table S1. The consultative items designing for the Delphi process
Subject items	Sub-subject items	Code
Management of organization	whether local government based leadership team on NCDs control was established and held meetings once at least per year	1
	whether local health authority based leadership team on NCDs control was established and held meetings once at least per year	2
	whether a yearly work plan on health education and promotion of NCDs was made	3
	whether a health education or health promotion institution or department was supplied with	4
Financial support	the number of NCDs special fund by local government per thousand population per year (RMB, yuan)	5
	the number of NCDs control expenditures in local CDC (ten thousand yuan)	6
	the proportion of NCDs control expenditures in total business expenses in local CDC (%)	7
Professional personnel	the number of persons working in NCDs health education and promotion within medical institutions beyond village level per thousand population	8
	the times of parent trainings for those who work in NCDs health education per year.	9
Health education and health promotion	whether a yearly NCDs related health broadcasting planning was developed	10
	Whether billboards on NCDs control were presented and advertised regularly in local medias (except TV)	11
	the frequencies of promotion on NCDs control and prevention in local TV station per year	12
	the average minutes of show on NCDs control and prevention in local TV station per time	13
	the mean sorts of materials printed and promotion billoard of NCDs control and prevention	14
	the mean sorts of NCDs control and prevention promotion materials by the district or county	15
	the mean sorts of NCDs control and prevention video presented by town level hospitals	16
	the times of public consultation of NCDs related core information on different themes per year	17
	the average times promotion video on NCDs control played by town-level hospitals per week	18
	the average minutes of video on NCDs control played by town-level hospitals every time	19
	the community based coverage of NCDs control and prevention billboard (%)	20
	the average monthly frequencies of NCDs control and prevention billboard updating in community	21
	the average coverage of fitness center or room in community (%)	22
	the times of NCDs related health lecture in community（a scale of >50 persons）	23
	the times of massive promotion activities of NCDs per year（a scale of >100 persons）	24
	the institution based coverage of NCDs control lectures in both elementary and middle school (%)	25
	the students based coverage of NCDs control lectures in both elementary and middle school (%)	26
	the institutional based coverage of health lectures in the kindergarten (%)	27
	the preschool children based coverage of health lectures in the kindergarten (%)	28
Heathy awareness and behaviors of NCDs	people’s awareness rate of NCDs control and prevention (%)	29
	the rate of people’s healthy behavior formation(%)	30
Management and control in NCD patients	the rate of standardized management on hypertension / diabetes patients(%)	31
	the rate of control over hypertension / diabetes patients(%)	32
	the number of NCDs patients oriented self-management groups finishing jobs in the past year	33
	the community-based rate of coverage of NCDs patients(%)	34
Others	Whether the assessments of NCDs risk factors had been conducted during the past 3 years	35
	people’s satisfaction with supplies of health education and promotion	36
	Whether health education associated files had been completed in regular management	37
	people’s health literacy level in NCDs control and prevention	38
